# Supplementary material for: Trajectories of Parental Daily Stress: An Ecological Momentary Assessment Study during the COVID-19 Lockdown
Source: Int J Environ Res Public Health. 2023 May 31;20(11):6008. doi: 10.3390/ijerph20116008 (PMC10252560; doi:10.3390/ijerph20116008)
Supplement: Supplementary file 1 [file ijerph-20-06008-s001.zip]

Archive with 1 entries (1 files):
- ijerph-2213747-supplementary.pdf
